# Supplementary material for: Deciphering pancreatic neuroendocrine tumors: Unveiling through circulating small extracellular vesicles
Source: Heliyon. 2024 Apr 1;10(7):e29079. doi: 10.1016/j.heliyon.2024.e29079 (PMC11002672; doi:10.1016/j.heliyon.2024.e29079)
Supplement: Multimedia component 2 [file mmc2.xlsx]

## Sheet: Scatter Mode
		Patients							Control
Code	Age	Gender	Mets	Grades		sEVs conc /ml		Code	Age	Gender	sEVs conc /ml
P1	35	M		II	0.03	120000000000		C1	26	F	750000000000
P5	49	M	No	II	3/10hpf	630000000000		C2	31	F	150000000000
P19	32	M		II	3-4%	140000000000		C3	28	M	80000000000
P33	45	F		II	0.06	1000000000000		C4	29	F	55000000000
P38	63	M		II	5-6%	660000000000		C5	31	M	37000000000
P47	50	F		II	3-4%	620000000000		C6	37	F	130000000000
Pd	20	M	No	II	5-6%	390000000000		C7	49	M	88000000000
Ps	30	M	No	II	3-5%	230000000000		C8	30	M	42000000000
Pb	45	M		II	3-4%	430000000000		C9	31	M	370000000000
P74	26	F		II	3-4%	140000000000		C10	34	M	70000000000
P85	57	M	No	II	3-5%	230000000000		C11	47	M	79000000000
P88	62	F		II	3-5%			C12	32	F	73000000000
P89	36	F	No	II	3-5%			C13	27	M	200000000000
								C14	42	M	14000000000
								C15	26	F	11000000000
P2	49	M	No	I	1-2%	190000000000		C16	57	F	9900000000
P41	45	M		I	1-2%	770000000000		C17	26	F	13000000000
P48	65	M	No	I	0.01	420000000000		C18	30	M	13000000000
P61	32	F		I	0.01	220000000000		C19	57	M
P62	70	M		I	1-2%	390000000000		C20	29	F
P79	46	F		I	1-2%	100000000000
P66	42	M	No	I	1-2%	140000000000
PT9	27	F	No	I	1-2%	430000000000
PT12	27	F	No	I	1-2%	13000000000
PT13	42	M	No	I	1-2%	37000000000
P82	57	F	No	I	1-2%	92000000000
P83	22	F	No	I	1-2%	170000000000
P84	35	M	No	I	1-2%	230000000000

## Sheet: Fluorescence Mode
		Patients							Control
Code	Age	Gender	Mets	Grades		sEVs conc /ml		Code	Age	Gender	sEVs conc /ml
P1	35	M		II	0.03	410000000000		C1	26	F	65000000000
P5	49	M	No	II	3/10hpf	280000000000		C2	31	F	20000000000
P19	32	M		II	3-4%	1300000000		C3	28	M	6900000000
P33	45	F		II	0.06	140000000000		C4	29	F	38000000000
P38	63	M		II	5-6%	150000000000		C5	31	M	3200000000
P47	50	F		II	3-4%	63000000000		C6	37	F	1600000000
Pd	20	M	No	II	5-6%	150000000000		C7	49	M	6700000000
Ps	30	M	No	II	3-5%	140000000000		C8	30	M	21000000000
Pb	45	M		II	3-4%	130000000000		C9	31	M
P74	26	F		II	3-4%	48000000000		C10	34	M	34000000000
P85	57	M	No	II	3-5%			C11	47	M	28000000000
P88	62	F		II	3-5%			C12	32	F	1200000000
P89	36	F	No	II	3-5%			C13	27	M	3500000000
								C14	42	M	4100000000
								C15	26	F
P2	49	M	No	I	1-2%	53000000000		C16	57	F
P41	45	M		I	1-2%	95000000000		C17	26	F
P48	65	M	No	I	0.01	5000000000		C18	30	M
P61	32	F		I	0.01	32000000000		C19	57	M
P62	70	M		I	1-2%	48000000000		C20	29	F
P79	46	F		I	1-2%	120000000000
P66	42	M	No	I	1-2%	33000000000
PT9	27	F	No	I	1-2%	130000000000
PT12	27	F	No	I	1-2%	240000000000
PT13	42	M	No	I	1-2%	20000000000
P82	57	F	No	I	1-2%
P83	22	F	No	I	1-2%
P84	35	M	No	I	1-2%

## Sheet: ANtibody
		Patients							Control
Code	Age	Gender	Mets	Grades		sEVs conc /ml		Code	Age	Gender	sEVs conc /ml
P1	35	M		II	0.03	350000000		C1	26	F	570000000
P5	49	M	No	II	3/10hpf	1800000000		C2	31	F	900000000
P19	32	M		II	3-4%	4200000000		C3	28	M	150000000
P33	45	F		II	0.06	13000000000		C4	29	F	190000000
P38	63	M		II	5-6%	15000000000		C5	31	M	550000000
P47	50	F		II	3-4%	1200000000		C6	37	F	5300000000
Pd	20	M	No	II	5-6%	1200000000		C7	49	M	760000000
Ps	30	M	No	II	3-5%	2300000000		C8	30	M	430000000
Pb	45	M		II	3-4%	940000000		C9	31	M
P74	26	F		II	3-4%	160000000		C10	34	M	1100000000
P85	57	M	No	II	3-5%			C11	47	M	750000000
P88	62	F		II	3-5%			C12	32	F	240000000
P89	36	F	No	II	3-5%			C13	27	M	990000000
								C14	42	M	370000000
								C15	26	F
P2	49	M	No	I	1-2%	940000000		C16	57	F
P41	45	M		I	1-2%	510000000		C17	26	F
P48	65	M	No	I	0.01	850000000		C18	30	M
P61	32	F		I	0.01	890000000		C19	57	M
P62	70	M		I	1-2%	4800000000		C20	29	F
P79	46	F		I	1-2%	460000000
P66	42	M	No	I	1-2%	7700000000
PT9	27	F	No	I	1-2%	940000000
PT12	27	F	No	I	1-2%	160000000
PT13	42	M	No	I	1-2%	420000000
P82	57	F	No	I	1-2%
P83	22	F	No	I	1-2%
P84	35	M	No	I	1-2%
